# Supplementary material for: Quality Assessment of Studies Published in Open Access and Subscription Journals: Results of a Systematic Evaluation
Source: PLoS One. 2016 May 11;11(5):e0154217. doi: 10.1371/journal.pone.0154217 (PMC4864356; doi:10.1371/journal.pone.0154217)
Supplement: S1 Dataset — (XLSX) [file pone.0154217.s001.xlsx]

## Sheet: AMSTAR
journal	typeofthestudy	profit	studydesign	wasanaprioridesignprovided	wasthereduplicatestudyselectiona	wasacomprehensiveliteraturesearc	wasthestatusofpublicationiegreyl	wasalistofstudiesincludedandexcl	werethecharacteristicsoftheinclu	wasthescientificqualityoftheincl	v13	werethemethodsusedtocombinethefi	wasthelikelihoodofpublicationbia	wastheconflictofinterestincluded	finalscore	score	if2y
Oncology letters	0		Systematic Review	0	1	0	0	0	1	1	1	1	1	0	6 from 11	6	.237
Asia-Pacific Journal of Clinical Oncology	0		Meta-analysis	0	1	0	0	0	1	0	0	1	1	0	4 from 11	4	.907
Journal Of Pediatric Hematology/Oncology	0		Systematic Review	0	0	1	1	0	0	1	1	0	0	0	4 FROM 11	4	.973
Molecular Medicine Reports	0		Meta-analysis	0	1	1	1	1	1	1	1	1	1	0	9 FROM 11	9	1.17
European Journal of Oncology Nursing	0		Systematic Review	0	1	1	0	0	1	0	1	0	0	1	6 FROM 11	6	1685
Journal of Gynecologic Oncology	0		Systematic Review	0	1	1	1	0	1	0	0	0	0	1	5 FROM 11	5	1.73
Breast journal	0		Systematic Review	0	0	1	1	1	0	0	0	1	0	1	5 from 11	5	1831
Breast journal	0		Meta-analysis	0	1	1	0	0	1	1	1	1	1	1	8 from 11	8	1831
Hematological Oncology	0		Meta-analysis	1	1	1	1	0	1	1	0	1	1	0	8 FROM 11	8	2036
Cancer epidemiology	0		Meta-analysis	0	0	1	1	0	1	0	0	1	1	0	5 from 11	5	2232
Cancer Epidemiology	0		Meta-analysis	0	1	1	1	0	1	0	0	1	1	0	6 FROM 11	6	2232
ONCOLOGY REPORTS	0		Systematic Review	0	0	1	1	0	1	0	0	0	0	0	3 FROM 11	3	2297
Leukemia&Lymphoma	0		Meta-analysis	0	1	1	0	1	1	1	1	1	1	0	8 FROM 11	8	2301
Pediatric blood and cancer	0		Systematic Review and Meta-analysis	0	0	1	1	0	1	0	0	1	0	0	4 from 11	4	2353
Integrative Cancer Therapies	0		Systematic Review and Meta-Analysis	0	1	1	1	0	1	1	1	1	1	0	8 FROM 11	8	2354
Clinical Breast Cancer	0		Systematic Review	0	1	0	1	0	1	0	0	0	0	0	3 FROM 11	3	2422
Oral Oncology	0		Systematic Review	0	1	1	1	1	1	1	1	1	1	0	9 FROM 11	9	2695
Targeted Oncology	0		Systematic Review and Meta-Analysis	0	1	0	1	0	1	1	1	0	1	0	6 FROM 11	6	2764
Cancer chemotherapy and pharmacology	0		Meta-analysis	0	1	1	1	0	1	0	0	1	1	0	6 from 11	6	2795
Clinical Oncology	0		Systematic Review and Meta-Analysis	0	0	1	1	0	1	1	0	1	0	1	6 FROM 11	6	2858
Journal of Cancer Research and Clinical Oncology	0		Systematic Review	0	1	0	1	0	1	1	0	1	0	0	5 FROM 11	5	2914
European Journal of Cancer Prevention	0		Meta-analysis	0	1	1	1	0	1	0	0	1	1	0	6 FROM 11	6	2974
European Journal of Cancer Prevention	0		Systematic Review and Meta-Analysis	0	0	1	1	0	1	1	1	1	1	0	7 FROM 11	7	2974
Lung Cancer	0		Systematic Review	0	1	1	0	1	1	1	1	1	0	1	8 FROM 11	8	3392
Journal of Cancer Survivorship	0		Systematic Review and Meta-Analysis	0	1	1	1	0	1	1	1	1	0	0	7 FROM 11	7	3.57
Critical Reviews in Oncology/Hematology	0		Systematic Review and Meta-Analysis	0	1	1	1	0	1	1	0	1	1	0	7 FROM 11	7	4637
Critical Reviews in Oncology/Hematology	0		Meta-analysis	0	1	1	1	0	1	0	0	1	1	0	6 FROM 11	6	4637
European journal of cancer	0		Meta-analysis	0	1	1	1	1	1	0	0	1	1	0	7 FROM 11	7	5061
Cancer	0		Systematic Review and Meta-Analysis	0	1	1	0	0	1	1	0	1	1	0	6 FROM 11	6	5201
International Journal of Cancer	0		Systematic Review and Meta-Analysis	0	1	0	0	0	1	0	1	1	1	0	6 FROM 11	6	6198
Cancer metastasis reviews	0		Systematic Review	0	0	0	1	0	1	1	0	0	0	0	3 from 11	3	7787
Lancet Oncology	0		Meta-analysis	0	1	1	1	0	1	1	1	1	1	0	8 FROM 11	8	25117
WSPOLCZESNA ONKOLOGIA-CONTEMPORARY ONCOLOGY	1	N/D	Systematic Review and Meta-Analysis	0	0	0	1	0	1	1	1	1	1	0	6 from 11	6	.211
CHINESE JOURNAL OF CANCER RESEARCH	1	N/D	Meta-analysis	0	0	1	1	0	1	1	1	1	1	1	8 from 11	8	.448
EUROPEAN JOURNAL OF ONCOLOGY	1	N/D	Systematic Review	0	0	0	0	0	1	0	0	0	0	1	2 from 11	2	.75
ONCOTARGETS AND THERAPY	1	P	Meta-analysis	0	1	1	1	0	1	0	0	1	1	1	7 from 11	7	2073
ONCOTARGETS AND THERAPY	1	P	Systematic Review	0	0	1	1	0	1	0	0	0	0	1	4 from 11	4	2073
Cancer cell international	1	P	Meta-analysis	0	1	1	0	0	1	0	0	1	1	0	5 from 11	5	2093
RADIATION ONCOLOGY	1	P	Meta-analysis	0	0	1	1	0	1	0	0	1	1	0	5 from 11	5	2107
INTERNATIONAL JOURNAL OF CLINICAL AND EXPERIMENTAL PATHOLOGY	1	NP	Systematic Review	0	0	1	1	0	1	0	0	1	1	0	5 from 11	5	2242
INTERNATIONAL JOURNAL OF SURGICAL ONCOLOGY	1	P	Systematic Review	0	1	1	0	0	1	0	0		0	0	3 from 11	3	2644
LEUKEMIA RESEARCH	1	P	Meta-analysis	0	1	1	1	0	1	1	0	1	1	0	7 from 11	7	2764
JOURNAL OF EXPERIMENTAL & CLINICAL CANCER RESEARCH	1	P	Systematic Review	0	1	0	1	0	0	0	0	1	0	0	3 from 11	3	3066
Bmc cancer	1	P	Meta-analysis	0	1	1	1	0	1	1	1	1	1	0	8 from 11	8	3333
Cancer Prevention Research	1	NP	Meta-analysis	1	1	1	0	0	1	1	1	1	0	0	7 from 11	7	4891
Breast Cancer Research	1	P	Systematic Review	0	0	0	1	0	1	0	0	0	0	0	2 from 11	2	5872
Clinical cancer research	1	NP	Systematic Review	0	1	1	1	0	1	0	0	0	0	0	4 from 11	4	7837

## Sheet: PRISMA
journal	profit	if2y	typeofthestudy	studydesign	title	structuredsummary	rationale	objectives	protocolandregistration	eligibilitycriteria	informationsources	search	studyselection	datacollectionprocess	dataitems	riskofbiasinindividualstudies	summarymeasures	synthesisofresults	riskofbiasacrossstudies	aditionalanalyses	studyselectionresults	studycharacteristics	riskofbiaswithinstudies	resultsofindividualstudies	synthesisofresultsresults	v27	additionalanalysis	summaryofevidence	limitations	conclusions	funding	SUM
Critical Reviews in Oncology/Hematology		4637	0	Meta-analysis	1	0	1	1	0	1	1	1	1	1	1	0	1	1	1	1	1	1	0	1	1	1	1	1	0	1	1	22
Cancer epidemiology		2232	0	Meta-analysis	1	1	1	0	0	1	1	1	1	1	1	0	1	1	1	1	1	1	0	1	1	1	1	1	1	1	1	23
European Journal of Oncology Nursing		1685	0	Systematic Review	1	1	1	1	0	1	1	1	1	1	1	1	0	0	0	0	1	1	1	1	0	0	0	1	1	1	1
Breast journal		1831	0	Systematic Review	1	1	1	1	0	1	1	1	0	0	1	0	1	0	0	0	1	1	0	1	1	0	0	1	0	1	1	16
Journal of Cancer Research and Clinical Oncology		2914	0	Systematic Review	1	1	1	1	0	1	1	1	1	1	1	1	1		0	0	1	1	1	1		0	0	1	1	1	0	19
European Journal of Cancer Prevention		2974	0	Systematic review and Meta-Analysis	1	1	1	1	0	1	1	1	1	1	1	1	1	1	1	1	.5	1	1	1	1	1	1	1	0	1	0	23
JOURNAL OF EXPERIMENTAL & CLINICAL CANCER RESEARCH	P	3066	1	Systematic Review	1	1	1	1	0	1	1	1	1	1	1	0	1	1	0	0	1	1	0	1	0	0	0	1	1	1	1	19
CHINESE JOURNAL OF CANCER RESEARCH	N/D	.448	1	Meta-analysis	1	1	1	1	0	1	1	1	1	0	1	1	1	1	1	1	1	1	0	1	1	1	1	1	1	1	1	23
Lancet Oncology		25117	0	Meta-analysis	1	1	1	1	0	1	1	1	1	1	1	1	1	1	0	1	1	1	1	0	1	0	1	1	1	1	1	23
European Journal of Cancer Prevention		2974	0	Meta-analysis	1	0	1	1	0	1	1	1	1	1	1	0	1	1	1	1	1	1	0	1	1	1	1	1	1	1	0	22
Breast journal		1831	0	Meta-analysis	1	1	1	1	0	1	1	1	1	1	1	1	1	1	1	1	1	1	0	1	1	1	1	1	1	1	1	25
Asia-Pacific Journal of Clinical Oncology		.907	0	Meta-analysis	1	1	1	1	0	1	1	1	1	1	1	0	1	1	1	0	0	1	0	1	1	1	1	1	1	1	0	22
INTERNATIONAL JOURNAL OF SURGICAL ONCOLOGY	P	2644	1	Systematic Review	1	1	1	1	0	1	1	1	1	1	0	0	1		0	0	1	1	0	0		0	0	1	0	1	0	13.5
Leukemia&Lymphoma		2301	0	Meta-analysis	1	1	1	1	0	1	1	1	1	1	1	1	1	1	1	1	1	1	1	1	1	1	1	1	1	1	0
Journal of Gynecologic Oncology		1.73	0	Systematic Review	1	.5	1	1	0	1	1	1	1	1	1	0	1		0	0	1	1	0	1		0	0	1	1	1	1	17
Journal of Geriatric Oncology		1118	0	Systematic Review	1	1	1	1	1	1	1	1	1	1	1	1	0	0	0	0	1	1	1	1	1	0	0	1	1	1	0	20
EUROPEAN JOURNAL OF ONCOLOGY	N/D	.75	1	Systematic Review	0	1	1	0	0	0	1	1	1	0	0	0	0	0	0	0	0	1	0	0	0	0	0	1	0	1	0	8
LEUKEMIA RESEARCH	P	2764	1	Meta-analysis	1	1	1	0	0	1	1	1	1	1	1	0	1	1	1	1	0	1	1	1	1	1	1	1	1	1	1	23
Cancer		5201	0	Systematic Review	1	1	1	1	0	1	1	1	1	1	1	1	1	1	1	1	1	1	0	1	1	1	1	1	1	1	0	24
RADIATION ONCOLOGY	P	2107	1	Meta-analysis	1	1	1	1	0	1	1	1	1	1	0	0	1	1	1	0	0	1	0	1	1	1	0	1	1	1	0	18.5
European journal of cancer		5061	0	Meta-analysis	1	1	1	1	0	1	1	1	1	1	1	0	1	1	1	1	1	1	0	1	1	1	1	1	1	1	1	24
Bmc cancer	P	3333	1	Meta-analysis	1	1	1	1	0	1	1	1	1	1	1	1	1	1	1	1	1	1	1	1	1	1	1	1	1	1	1	26
Molecular Medicine Reports		1.17	0	Meta-analysis	1	1	1	1	0	1	1	1	1	1	0	1	1	1	1	0	1	1	1	1	1	1	0	1	1	1	1	23
Cancer metastasis reviews		7787	0	Systematic Review	1	0	1	0	0	1	1	1	0	0	0	0	0		0	0	0	1	0	1		0	0	1	0	1	0	9
Cancer Prevention Research	NP	4891	1	Meta-analysis	1	1	1	1	1	1	1	1	1	1	1	1	1	1	0	1	1	1	1	1	1	0	1	1	1	1	0	24
Cancer cell international	P	2093	1	Meta-analysis	1	1	1	1	0	1	1	1	1	1	1	0	1	1	1	1	1	1	0	1	1	1	1	1	1	1	1	24
INTERNATIONAL JOURNAL OF CLINICAL AND EXPERIMENTAL PATHOLOGY	NP	2242	1	Systematic Review	1	1	1	0	0	1	1	1	1	0	1	0	1	1	1	0	1	1	0	1	1	0	0	1	1	1	0	18
Targeted Oncology		2764	0	Systematic Review and Meta-Analysis	1	1	1	1	0	1	1	0	1	1	1	1	1	0	1	0	1	1	1	1	1	0	0	1	1	1	0
Cancer chemotherapy and pharmacology		2795	0	Meta-analysis	1	1	1	1	0	1	1	1	1	1	1	0	1	1	1	1	1	1	0	1	1	1	1	1	1	1	1	23.5
ONCOLOGY REPORTS		2297	0	Systematic Review	1	.5	1	1	0	1	1	1	1	0	0	0	1		0	0	1	1	0	1		0	0	1	0	1	0	13
Lung Cancer		3392	0	Systematic Review	1	1	1	1	0	1	1	1	1	1	0	1	0		0	0	1	1	1	1		0	0	1	0	1	1	17
Breast Cancer Research	P	5872	1	Systematic Review	1	1	1	1	0	1	1	1	1	1	1	0	1		0	0	1	1	0	1		0	0	1	1	1	1	18
International Journal of Cancer		6198	0	Systematic Review and Meta-Analysis	1	1	1	1	0	1	1	1	1	1	1	1	1	1	1	0	1	1	1	1	1	1	0	1	1	1	0
Critical Reviews in Oncology/Hematology		4637	0	Systematic Review and Meta-Analysis	1	1	1	1	0	1	1	1	1	1	1	0	1	1	1	1	1	1	0	1	1	1	1	1	1	1	1	24
Journal of Cancer Survivorship		3.57	0	Systematic Review and Meta-Analysis	1	1	1	1	0	1	1	1	1	1	1	1	1	1	0	1	1	1	1	1	1	0	1	1	1	1	1	24
WSPOLCZESNA ONKOLOGIA-CONTEMPORARY ONCOLOGY	N/D	.211	1	Systematic Review and Meta-Analysis	1	1	1	1	0	1	1	1	1	0	1	0	1	1	1	1	1	1	0	1	1	1	1	1	1	1	0	22
Oral Oncology		2695	0	Systematic Review	1	1	1	1	0	1	1	1	1	1	0	1	0		0	0	1	1	1	1		0	0	1	1	1	0	17
Pediatric blood and cancer		2353	0	Systematic Review and Meta-Analysis	1	1	1	1	0	1	1	0	1	0	1	1	1	1	1	1	1	1	1	1	1	0	1	1	1	1	0	22
Journal Of Pediatric Hematology/Oncology		.973	0	Systematic Review	1	.5	0	1	0	1	1	1	0	0	0	1	0		0	0	1	1	1	1		0	0	1	0	1	0	12
ONCOTARGETS AND THERAPY	P	2073	1	Systematic Review	1	1	1	0	0	0	1	1	0	0	0	0	0	0	0	0	0	1	0	1	0	0	0	1	0	1	1	10
Clinical Oncology		2858	0	Systematic Review and Meta-Analysis	0	1	1	1	0	1	1	1	1	0	0	1	1	1	0	0	1	1	1	1	1	0	1	1	0	1	1	19
Clinical Breast Cancer		2422	0	Systematic Review	1	1	1	1	0	1	1	1	1	1	1	0	0	0	0	0	1	1	0	1	0	0	0	1	0	1	1
ONCOTARGETS AND THERAPY	P	2073	1	Meta-analysis	1	1	1	1	0	1	1	1	1	1	1	0	1	1	1	1	1	1	0	1	1	1	1	1	1	1	1	24
Integrative Cancer Therapies		2354	0	Systematic Review and Meta-Analysis	1	1	1	1	0	1	1	1	1	1	1	1	1	1	1	1	1	1	1	1	1	1	1	1	1	1	1
Clinical cancer research	NP	7837	1	Systematic Review	1	1	1	1	0	1	1	1	1	1	1	0	1		0	0	1	1	0	1		0	0	1	1	1	1	18
Oncology letters		.237	0	Systematic Review	1	1	1	1	0	1	1	1	1	1	1	0	1	1	1	0	1	1	0	1	1	0	0	1	1	1	0	20
Hematological oncology		2036	0	Meta-analysis	1	1	1	1	0	1	1	1	1	1	1	0	1	1	1	0	1	1	0	1	1	0	0	1	1	1	1	21

## Sheet: STROBE
journal	typeofthestudy	titleandabstract	backgroundrationale	objectives	studydesign	setting	participants	variables	datasourcesmeasurement	bias	studysize	quantitativevariables	statisticalmethods	participantsresults	descriptivedata	outcomedata	mainresults	otheranalysis	keyresults	limitations	interpretation	generalisability	funding	finalscore
Bmc cancer	1	2	1	1	1	1	1	1	1	0	0	0	3	0	1	1	1	1	1	1	1	1	1	21
Breast Cancer Research	1	2	1	1	1	1	1	1	1	1	0	1	3	1	2	1	1	1	1	1	1	1	1	25
Cancer Prevention Research	1	2	1	1	1	1	1	1	1	1	1	1	4	1	1	1	1	1	1	1	1	1	1	26
Cancer cell international	1	1	1	1	1	1	1	0	1	1	0	1	1	1	1	1	1	0	1	0	1	1	1	18
Cancer research	1	2	1	1	1	1	1	1	1	1	0	1	3	3	2	1	1	1	1	1	1	1	1	27
Cancer science	1	2	1	1	1	1	1	1	1	1	1	1	2	1	1	1	1	0	1	1	1	1	1	23
HEREDITARY CANCER IN CLINICAL PRACTICE	1	2	1	1	1	1	1	1	1	0	1	1	2	1	1	1	2	1	1	1	1	1	1	24
INTERNATIONAL JOURNAL OF SURGICAL ONCOLOGY	1	2	1	1	1	1	1	0	0	0	0	1	1	1	1	1	1	0	1	0	1	1	0	16
JNCI	0	2	1	1	1	1	1	1	1	1	0	1	2	2	2	1	1	1	1	1	1	1	1	25
JOURNAL OF EXPERIMENTAL & CLINICAL CANCER RESEARCH	1	2	1	1	1	1	1	1	1	1	0	1	2	1	1	1	1	0	1	0	1	1	1	21
JOURNAL OF BREAST CANCER	1	2	1	1	1	1	1	0	1	0	0	0	2	1	1	1	2	1	1	1	1	1	1	21
Journal of cancer research and clinical oncology	0	1	1	1	1	0	1	1	1	1	0	1	2	1	1	1	1	0	1	1	1	1	1	20
LEUKEMIA RESEARCH	1	2	1	1	0	1	1	0	0	0	0	1	2	2	2	1	1	0	1	1	1	1	1	20
Medical oncology	0	2	1	1	1	1	1	0	1	0	0	0	2	1	1	1	2	1	1	1	1	1	0	20
Molecular Cancer	1	2	1	1	1	1	1	1	1	0	0	0	1	3	2	1	1	0	1	1	1	1	0	21
Psycho oncology	0	2	1	1	1	1	1	1	1	1	0	1	2	2	2	1	1	1	1	1	1	1	1	25
Oral Oncology	0	2	1	1	1	1	1	1	1	1	0	0	1	1	1	1	1	1	1	1	1	1	1	21
Leukemia & Lymphoma	0	2	1	1	1	1	1	1	1	1	0	1	1	2	2	1	1	0	1	1	1	1	1	23
Journal of Cancer Research and Clinical Oncology	0	2	1	1	1	1	1	1	0	0	0	1	1	2	1	1	1	0	1	1	1	1	1	20
Cancer Immunology Immunotherapy	0	1	1	1	1	1	1	1	1	1	0	1	1	0	1	1	1	0	1	0	1	1	1	18
Clinical Breast Cancer	0	2	1	1	1	1	1	1	1	1	0	1	2	3	1	1	1	1	1	1	1	1	1	25
Clinical Oncology	0	2	1	1	1	1	1	1	1	0	0	1	2	1	1	1	1	1	1	1	1	1	0	21
Endocrine-related Cancer	0	2	1	1	1	1	1	1	1	1	0	1	4	2	2	1	1	1	1	1	1	1	1	27
Lancet Oncology	0	2	1	1	0	1	1	1	1	1	1	1	3	3	2	1	1	1	1	1	1	1	1	27
MOLECULAR MEDICINE REPORTS	0	2	1	1	1	1	1	0	1	1	0	0	2	1	1	1	1	0	1	0	1	1	1	19
Journal og Gynecologic Oncology	0	2	1	1	1	1	1	1	1	1	1	1	4	2	2	1	1	1	1	1	1	1	1	28
Journal o Pediatric Hematology/Oncology	0	2	1	1	1	1	1	1	1	1	1	1	2	1	1	1	1	0	1	1	1	1	0	22
Targeted oncology	0	2	1	1	1	1	1	1	1	1	1	1	3	2	2	1	1	1	0	1	1	1	1	26
Cancer	0	2	1	1	0	1	1	1	1	1	1	1	4	2	1	1	1	1	1	1	1	1	1	26
Cancer Epidemiology	0	2	1	1	1	1	1	1	1	1	0	1	2	0	0	1	1	0	1	1	1	1	1	20
Hormones and Cancer	0	2	1	1	1	1	1	1	1	1	0	1	2	1	1	1	1	1	1	1	1	1	1	23
International Journal of Cancer	0	2	1	1	1	1	1	1	1	0	0	1	2	2	1	1	1	1	1	1	1	1	1	23
European Journal of Cancer Prevention	0	2	1	1	1	1	1	1	1	1	0	1	3	1	2	1	1	1	1	1	1	1	1	25
European Journal of Cancer Prevention	0	2	1	1	1	1	1	1	1	1	0	1	3	2	1	1	1	1	1	1	1	1	1	25
European Journal of Cancer	0	2	1	1	1	1	1	1	1	1	0	1	2	1	1	1	1	1	1	1	1	1	1	23
International Journal of Oncology	0	2	1	1	1	1	1	1	1	1	0	1	3	1	2	1	1	1	1	1	1	1	1	25
Oncology Reports	0	2	1	1	1	1	1	1	1	0	0	1	1	1	1	1	1	1	1	1	1	1	1	21
Journal of Cancer Survivorship	0	2	1	1	1	1	1	1	1	1	0	1	2	1	1	1	1	1	1	1	1	1	1	23

## Sheet: NOS
journal	if2years	typeofthestudy	isthecasedefinitionadequate	representativeofthecases	selectionofcontrols	definitionofcontrols	comparibilityofcasesandcontrolso	ascertainmentofexposure	samemethodofascertainmentforcase	nonresponserate	finalscore	domain1	domain2	domain3
Journal of cancer research and clinical oncology	2914	0	1	1	1	1	2	1	1	1	9	4	2	3
JOURNAL OF EXPERIMENTAL & CLINICAL CANCER RESEARCH	3066	1	1	1	0	1	2	1	1	0	7	3	2	2
Bmc cancer	3333	1	1	1	1	1	2	0	1	1	8	4	2	2
Cancer Prevention Research	4891	1	1	1	1	1	2	1	1	1	9	4	2	3
Breast Cancer Research	5872	1	1	1	1	1	2	1	1	1	9	4	2	3
Cancer science	3479	1	1	1	1	1	2	1	1	0	8	4	2	2
JOURNAL OF BREAST CANCER	.773	1	1	1	1	1	2	1	1	0	8	4	2	2
Medical oncology	2147	0	1	1	0	1	2	1	1	0	7	3	2	2
HEREDITARY CANCER IN CLINICAL PRACTICE	1714	1	1	1	0	1	2	1	1	0	7	3	2	2
LEUKEMIA RESEARCH	2764	1	1	0	1	1	0	1	1	1	6	3	0	3
Psycho oncology	3506	0	1	1	1	1	2	1	1	1	9	4	2	3
Molecular Cancer		1	0	0	1	1	0	1	1	1	5	2	0	3
JNCI	14336	0	0	0	1	1	2	1	1	1	7	2	2	3
Cancer research	8.65	1	1	0	1	1	2	1	1	1	8	3	2	3
INTERNATIONAL JOURNAL OF SURGICAL ONCOLOGY	2644	1	1	1	1	1	2	1	1	0	8	4	2	2
Cancer cell international	2093	1	1	1	1	0	2	1	1	0	7	3	2	2
Endocrine-related Cancer	5261	0	1	1	1	1	2	1	1	0	8	4	2	2
Lancet Oncology	25117	0	1	1	0	1	2	1	1	0	7	3	2	2
MOLECULAR MEDICINE REPORTS	1.17	0	1	1	0	1	2	1	1	0	7	3	2	2
Oral Oncology	2695	0	1	0	1	1	2	1	1	1	8	3	2	3
Journal og Gynecologic Oncology	1.73	0	1	1	1	1	2	1	1	1	9	4	2	3
Journal o Pediatric Hematology/Oncology	.973	0	1	1	1	1	0	1	1	1	7	4	0	3
Targeted oncology	2764	0	1	1	1	1	1	1	1	1	8	4	1	3
Cancer	5201	0	1	1	1	1	2	1	1	1	9	4	2	3
Leukemia & Lymphoma	2301	0	1	1	1	1	1	1	1	1	8	4	1	3
Journal of Cancer Research and Clinical Oncology	2914	0	1	1	1	1	2	1	0	0	7	4	2	1
Cancer Immunology Immunotherapy	3637	0	1	1	1	1	2	1	0	0	7	4	2	1
Clinical Breast Cancer	2422	0	1	1	1	1	2	1	1	0	8	4	2	2
Clinical Oncology	2858	0	1	1	1	1	0	1	0	0	5	4	0	1
Cancer Epidemiology	2232	0	0	1	1	1	1	1	1	1	7	3	1	3
Hormones and Cancer		0	1	1	1	1	2	1	1	1	9	4	2	3
International Journal of Cancer	6198	0	1	1	0	1	0	1	1	1	6	3	0	3
European Journal of Cancer Prevention	2974	0	1	1	1	1	1	1	1	1	8	4	1	3
European Journal of Cancer Prevention	2974	0	1	1	1	1	2	1	1	1	9	4	2	3
European Journal of Cancer	5061	0	1	1	1	1	2	1	1	1	9	4	2	3
International Journal of Oncology	2657	0	1	1	1	1	1	1	1	1	8	4	1	3
Oncology Reports	2297	0	1	1	1	1	1	1	1	1	8	4	1	3
Journal of Cancer Survivorship	3.57	0	1	1	1	1	1	1	1	1	8	4	1	3
